# Supplementary material for: Genome-Wide Association Studies of Body Weight and Average Daily Gain in Chinese Dongliao Black Pigs
Source: Int J Mol Sci. 2025 Apr 7;26(7):3453. doi: 10.3390/ijms26073453 (PMC11989284; doi:10.3390/ijms26073453)
Supplement: Supplementary file 1 [file ijms-26-03453-s001.zip]

Archive with 1 entries (1 files):
- ijms-3537031-supplementary.pdf
